# Supplementary material for: Intestinal and Hepatic Uptake of Dietary Peroxidized Lipids and Their Decomposition Products, and Their Subsequent Effects on Apolipoprotein A1 and Paraoxonase1
Source: Antioxidants (Basel). 2021 Aug 6;10(8):1258. doi: 10.3390/antiox10081258 (PMC8389297; doi:10.3390/antiox10081258)
Supplement: Supplementary file 1 [file antioxidants-10-01258-s001.zip]

Archive with 1 entries (1 files):
- antioxidants-1280072-supplementary.pdf
